# Supplementary material for: Comparison of Commercial Fish Proteins’ Chemical and Sensory Properties for Human Consumption
Source: Foods. 2023 Feb 24;12(5):966. doi: 10.3390/foods12050966 (PMC10000493; doi:10.3390/foods12050966)
Supplement: Supplementary file 1 [file foods-12-00966-s001.zip]

Archive with 1 entries (1 files):
- foods-2222798-supplementary.pdf
